# Supplementary material for: The RNase MCPIP3 promotes skin inflammation by orchestrating myeloid cytokine response
Source: Nat Commun. 2021 Jul 2;12:4105. doi: 10.1038/s41467-021-24352-w (PMC8253787; doi:10.1038/s41467-021-24352-w)
Supplement: Supplementary file 3 — Source Data [file 41467_2021_24352_MOESM3_ESM.xlsx]

## Sheet: Figure1
			Raw data			p-Value
		Fig1.b	rs4561177-WT-A	rs4561177-Mut-G			rs4561177-WT-A	rs4561177-Mut-G
			0.31379	0.435269		rs4561177-WT-A	1	<0.0001****
			0.331942	0.47535
			0.32333	0.456506
			0.315709	0.477271
			0.354147	0.468854
			0.318261	0.461086
			Raw data					p-Value
			GDS3539		GDS4600				GDS3539
		Fig1.c	Nonlesional	Lesional	Nonlesional	Lesional			Nonlesional	Lesional
			7.08603	8.47568	11.41	12.31		Lesional	<0.0001****	1
			7.34118	8.1221	11.45	11.43
			6.91265	7.39984	11.62	12.43		p-Value
			6.93167	7.92747	10.96	12.18			GDS4600
			7.26044	8.20556	10.8	11.92			Nonlesional	Lesional
			7.47943	7.99799	11.55	12.06		Lesional	<0.0001****	1
			6.74593	8.3115	11.74	12.31
			7.39288	8.39717	11.23	12.31
			7.82091	8.52203	12.26	12.31
			7.70821	8.86694	11.41	12.38
			7.56598	7.77089	11.9	12.12
			7.16291	7.34849	11.16	11.85
			6.72745	7.60163	10.3	12.3
			7.15469	6.92352	11.13	11.8
			7.91852	8.63728	11.31	11.98
			7.41734	8.65123	11.37	12.36
			8.16866	8.73455	11.13	12.08
			8.37196	8.93908	10.68	12.28
			7.99251	8.35343	10.61	12.17
			7.78167	8.24871	10.25	12.04
			7.89728	8.26877	11.61	12.36
			7.14237	7.28252	11.13	11.97
			8.05482	8.47089	10.36	11.43
			7.63154	8.9816	11.17	11.57
			7.96814	8.13268	10.84	11.69
			7.73932	7.94925	9.98	11.81
			8.09688	8.62725	11.34	11.22
			6.75651	8.4138	9.8	11.65
					9.17	10.35
					10.78	11.54
					10.91	11.84
					10.55	11.17
					10.4	11.1
					10.89	11.63
					10.68	11.64
					10.76	11.46
					11.13	11.63
					10.52	11.39
					10.34	11.68
					11.87	10.89
					10.39	11.4
					10.36	11.79
					11.37	11.36
					10.66	11.76
					10.65	10.6
					10.49	11.47
					10.77	11.4
					11.31	11.97
					10.4	11.36
					9.79	11.9
					10.43	11.14
					11.01	11.96
					10.61	11.73
					9.52	11.61
					9.94	11.13
					11.14	11.67
					10.54	10.7
					10.48	11.57
					9.94	10.7
					10.35	11.59
					11.12	11.46
					10.49	11.11
					10.28	11.53
					10.91	10.99
					11.05	11.03
					10.18	11.05
					11.3	11.18
					9.92	11.34
					11.3	11.48
					10.86	11.61
					11.3	10.61
					10.34	10.55
					10.73	11.74
					10.98	9.8
					10	11.67
					10.56	10.25
					10.28	11.5
					10.81	11.69
					10.28	11.34
					10.64	11.8
					11.37	11.6
					11.82	11.74
					10.52	12.38
					10.77	11.46
					11.1	12.26
			Raw data					p-Valuet-Plcacebo
		Figure 1.d	Plcacebo						Pre-Dose	Day15	Day43
			Pre-Dose	Day15	Day43			Pre-Dose	1	0.2745	0.7701
			2168.64	1460.92	1599.04
			2276.5	2472.27	2069.08
			1551.38	1247.42	1349.32			p-Value-Brodalumab(700mg)
			1277.4	1355.19	1766.46				Pre-Dose	Day15	Day43
			2096.93	1827.83	2209.95			Pre-Dose	1	0.0035**	0.0023**
			Brodalumab(700mg)
			Pre-Dose	Day15	Day43
			2913.33	1566.59	1344.65
			2878.81	1600.78	1690.1
			1763.27	1928.07	2028.78
			2817.37	1743.28	1614.89
			1830.41	1374.27	1225.87
			1824.2	1232.59	1035.12
			2603.47	1229.11	1338
			2763.29	2346.73	1471.06
		Figure1.e	Raw data										p-Value
			PBMC	CD4+ T cell	CD8+ T cells	Monocyte	mo-derived DC	mo-derived macrophage	CD1c+ DC	pDC			PBMC	CD4+ T cell	CD8+ T cells	Monocyte	mo-derived DC	mo-derived macrophage	CD1c+ DC	pDC
			0.15978	1	0.102603	5.46263	70.4439	0.212928	37.0889	34.8487		PBMC	1	0.6943	0.7996	0.0013**	0.5908	0.0260*	0.0022**	0.0388*
			0.185938	0.0811796	0.105778	10.593	32.8995	85.5004	8.85718	15.9762
			0.493416	0.632646	0.047729	5.69269	58.4416	44.263	6.3086	8.42863
			1.00907	3.96454	0.214932	8.96073	13.6103	11.8978	10.0286	11.5508
			4.92722	1.02035	4.04469	2.84933	24.9151	104.878	10.7201	12.0693
			1.13507	1.05578	0.563717	6.60624	0.833604	14.4571	19.8941	3.85872
				0.0160341	3.70413	23.1481	376.499			0.174693
				0.100718	3.20406	156.582	0.00504569			28.1721
					2.01939		0.00406458			0.174693
							0.0129786
							0.0038123
		Figure1.f	Raw data															p-Value
			Bone Marrow	Thymus	spleen	CD11b-cDC(SP)	Monocytes(BM)	M-SPL	CD4-T(SP)	CD8-T(SP)	pM-0hr	pM-4hr(+R848)	BMDM-0hr	BMDM-4hr(+R848)	Flt3l-pDC	pDC(BM)			Bone Marrow	Thymus	spleen	CD11b-cDC(SP)	Monocytes(BM)	M-SPL	CD4-T(SP)	CD8-T(SP)	pM-0hr	pM-4hr(+R848)	BMDM-0hr	BMDM-4hr(+R848)	Flt3l-pDC	pDC(BM)
			0.181724	0.0859445	1	0.793372	0.622376	1.68	0.0900579	0.142704	1.8907	6.46058	0.703381	6.07026	11.8367	13.0091		pM-0hr									1	0.0066**
			0.194278	0.0802242	1.04292	0.857794	0.752996	1.55	0.0606162	0.192932	0.650534	6.16824	0.531982	6.59361	11.603	16.9033		pM-4hr(+R848)														0.0030**
			0.176534	0.0890458	1.14072	0.916401	0.669521	1.89	0.113587	0.207902	1.82971	4.24425	0.932553	7.61594	11.1895	13.6913		BMDM-0hr												0.0002***	0.0006***
			0.194318	0.0927829	1.19037	1.26996				0.167399								BMDM-4hr(+R848)														0.0696
		Figure 1.g		Raw data									p-Value
				Zc3h12c+/+				Zc3h12c-/-						R848-0hr	R848-4hr	R848-16hr	R848-24hr	CpG-A-16hr	CpG-B-16hr
			R848-0hr	1.88114	1	0.692803		0.038067	0.517437	0.047465	0.403796		R848-0hr	1	0.0236*	0.0048**	0.0033**	0.112	0.0077**
			R848-4hr	2.2877	3.48507	3.31392		0.392589	0.319355	0.465318
			R848-16hr	9.30607	7.94889	5.61184		0.498683	0.504426	0.88774
			R848-24hr	5.27452	5.86814	7.68813		0.237788	0.890192	0.278453	0.431378
			CpG-A-16hr	1.6665	2.00762	1.60866	2.6546	0.216697	0.79536	0.793748	0.214157
			CpG-B-16hr	6.49713	5.5496	3.91796		0.348161	0.35217	0.619785
		Figure 1.h	Raw data										p-Value
				zc3h12c+/+				zc3h12c-/-						R848-0hr	R848-4hr	R848-6hr	R848-8hr	R848-17hr	R848-24hr
			R848-0hr	1	0.688328	0.440882	0.49801	0.000379	0.000133	0.000141	0.000227		R848-0hr	1	<0.0001****	0.0026**	0.0123*	0.2889	0.079
			R848-4hr	8.3821	9.10478	10.5165		0.001905	0.000239	9.69e-05	0.000107
			R848-6hr	2.19332	1.63707	1.37437	1.65043	0.000714	8.47e-05	0.000203	0.000148
			R848-8hr	1.35185	1.02321	1.02236	1.19663	0.000526	7.81e-05	0.000161	7.25e-05
			R848-17hr	1.00057	0.828084	0.724094		0.001803	0.000501	0.001346	0.000618
			R848-24hr	1.75656	1.13747	0.850862		0.002659	0.000349	0.000181	0.001105

## Sheet: Figure 2
			Raw data
			Fig2.a		Tnf expression in R848-treated BMDMs was measured by qPCR at indicated timepoints (2^(-ddCt))
				Targets	Time/hours	zc3h12c+/+				zc3h12c-/-				P value
				Tnf	0	1	0.816142	0.922637	0.885952	1.18493	1.36044	0.99756	1.40849	0.0167*
					4	38.5703	39.9889	37.5078	36.5078	24.3108	23.0208	24.9081	25.3108	<0.0001****
					6	15.9559	16.863	13.853	14.901	18.7387	13.5116	14.8407	13.7266	0.895467
					8	5.28876	5.13558	3.67029	4.5614	5.07527	4.75195	5.9627	6.11496	0.151963
					17	0.569747	0.519621	0.550997		0.560448	0.771197	0.574334	0.576246	0.279224
					24	0.462601	0.291524	0.26123		0.375969	0.253901	0.325097	0.282884	0.655376
			Fig2.b	Raw data
					TNF secretion by R848-treated BMDMs was measured by ELISA at indicated timepoints
				TNF (pg/ml)	Time/jours	Zc3h12cfl/fl			Zc3h12cMΦΔ				P value
					0	1817.47	6764.33	4171.74	4649	1308.21	1932.38	977.591	0.2464
					2	6852.8	7083.28	6680.35	5542.57	4645.55	5498.68	4672.4	0.0022**
					4	7446.69	7434.31	7099.82	5712.58	4499.9	6794.2	5473	0.0294*
					6	9913.03	8925.78	7698.1	5634.52	6106	7080.1	5992.75	0.0096**
					8	8520.8	5747.57	6394.18	5150.27	5701.33	6235.47	5303.53	0.1492
			Raw data
			Fig2.c		IL-6 secretion by R848-treated BMDMs was measured by ELISA at indicated timepoints
				Targets	Time/hours	zc3h12c+/+				zc3h12c-/-				P value
				IL-6 (pg/ml)	1	273.566	261.945	248.968	253.138	253.547	262.29	280.74		0.539305
					2	260.887	283.259	258.597	352.065	267.759	273.174	331.094		0.951577
					3	351.571	311.43	269.481	302.432	313.198	314.751	347.899		0.487786
					4	644.357	1214.14	517.96	485.5	392.279	1496.07	375.663	994.716	0.765654
					8	3181.53	4790.04	2505.37	2219.11	1776.44	1541.02	3667.9		0.382453
					16	5581.28	6596.67	5810	5494.64	3713.38	9060.64	3557.43	7736.82	0.921456
					24	4805.01	5605.54	4520.84	5484.25	2937.1	7709.1	3470.79	7861.58	0.782466
					48	6288.24	6000.61	4870.85	5186.21	2576.69	6558.55	3588.62	5969.42	0.398987
			*, P<0.05, **, P<0.01, ***, P<0.001,****, P<0.0001					two-tailed Student’s t-test
			Fig2.d		Raw data
				%TNF+ BMDM	TNF production by BMDMs activated with agonist for 4 hours
					Agonist	zc3h12c+/+								zc3h12c-/-								P value
					Ctr	0.41	0.43	0.53	0.45	0.42	0.33	0.31		0.6	0.59	0.68	0.45	0.52	0.71	0.62	0.63	0.0005***
					R848	74.4	70.3	65.2	69.2	93.8	89.3	87.6	88.1	59.3	61.3	55.2	55.1	56.1	77.6	65.6		0.0028**
					Pam3CSK4	66	59.1	60.5	61.9	78.3	76.8	73.4	68.7	49.9	45.8	45.8	47.2	57	62.9	64.1	61.1	0.0032**
					Poly I:C	40.6	32.7	29.5	28.2					13.2	5.53	19	30.3	21.4	20.7			0.0170*
			Fig2.e		Raw data
				%TNF+ BMDM	TNF production by BMDMs activated with agonist for 4 hours
					Agonist	Zc3h12cfl/fl				Zc3h12cMΦΔ					P value
					Control	4.63	1.59	4.15	3.55	1.8	2.78	1.82	3.5	3.06	0.0124*
					R848	91.7	86.4	90.7	91.8	86.8	88.3	82.4	82.1	84.8	0.0206*
					Pam3CSK4	27	24.6	27.2		16.6	16.2	19.8			0.0034**
					LPS	80.6	79.2	82.2		75.3	75.2	78.1			0.0255*
			Fig2.f		Raw data
				%TNF+ Per-MΦ	TNF production by BMDMs activated with agonist for 4 hours
					Agonist	zc3h12c+/+				zc3h12c-/-				P value
					Control	0.34	0.2	0.22	0.19	0.055	0.12	0.42		0.5961
					R848	98.5	96	98.1	97.4	85.6	80.1	95.3	92.2	0.0327*
			Fig2.f		Raw data
				%TNF+ Per-MΦ	TNF production by BMDMs activated with agonist for 4 hours
					Agonist	Zc3h12cfl/fl					Zc3h12cMΦΔ					P value
					Pam3CSK4	50.7	43.2	42.7	48.6	55.7	22.6	35.2	28.3	24.4	30.2	0.0002***
					LPS	59.1	82.2	62.7	71.7		58.6	73.2	50.2	43.6		0.1778
			Fig2.g	Raw data
				Il12p40 expression in R848-treated BMDMs was measured by qPCR at various timepoints (2^(-ddCt))
				Targets	Time/hours	zc3h12c+/+			zc3h12c-/-			P value
				Il12p40	1	0.016078	0.00772883	0.078888	0.00828654	0.00818084	0.0141321	0.3464
					4	1	1.1115	1.13393	0.929141	0.773803	0.802829	0.0174*
					17	0.115068	0.100074	0.109039	0.0619601	0.0540321	0.0679933	0.0014**
					24	0.156821	0.0812289	0.104692	0.0427075	0.037021	0.0651548	0.05107
				Raw data
			Fig2.h		IL12P40 production by BMDMs activated with agonist for 4 hours
				Targets	Agonist	zc3h12c+/+				zc3h12c-/-				P value
				%IL12P40+ BMDM	Ctrl	0.093	0.082	0.11	0.082	0.079	0.062	0.054	0.081	0.0504
					R848	18.8	15.8	13.3	12	4.36	8.98	7.02	6.33	0.0034**
					Pam3CSK4	7.72	5.88	5.17	3.3	2.51	2.35	2.84	2.83	0.0203*
					LPS	20.2	19.6	19.2	16.3	10.4	14.5	12.8	10.8	0.0019**
				Raw data
			Fig2.i		IL12P40 production by BMDMs activated with agonist for 16 hours
				Targets	Agonist	zc3h12c+/+				zc3h12c-/-				P value
				%IL12P40+ BMDM	Ctr	0.16	0.71	0.092	0.057	0.094	0.1	0.14		0.4657
					R848	47.4	36.3	36.8	33.3	23.7	26.2	19.7		0.0121*
					Pam	16.8	20.5	21	17.2	14.8	13.7	12		0.0142*
					LPS	37.6	41.2	39.5	39.3	30.1	33.4	25.6		0.0055**

## Sheet: Figure3
		Fig3.a	Raw data
			IFN-α secretion by pDCs was measured by ELISA after stimulation
			Targets	Legends	Zc3h12c+/+			Zc3h12c-/-			P value
			IFN-α (ng/ml)	serum-6hrs	14.8312	19.1554	13.8551	10.411	20.3945	14.1181	0.785219
				serum-24thrs	32.3909	32.401	30.7803	28.4966	29.8621	31.1923	0.101251
				BM-CpG-A-24hrs	12.0395	13.7236	8.14522	10.4059	6.69877	9.04545	0.260574
				BM-R848-24hrs	2.13306	2.52501	2.06225	2.12041	2.02938	2.17099	0.424085
				SPL-R848-24hrs	2.25191	2.19375	2.13306	2.41628	2.17099	2.16087	0.565504
		Fig3.b	Raw data
			Il6 expression in FL3TL-pDCs was measured by qPCR (2^(-ddCt))
			Targets	Time/hours	Zc3h12c+/+				Zc3h12c-/-				P value
			Il6	4	113.129	138.202	124.473	135.068	220.452	178.608	194.668	237.933	0.0014**
				16	92.6517	145.951	88.9919	149.568	282.726	244.769	341.439	354.479	0.0008***
				24	142.246	153.424	121.629	143.504	229.014	318.518	227.778	180.623	0.0155*
		Fig3.c		Raw data
				Il6 expression in pDCs(BM) was measured by qPCR (2^(-ddCt))
			Targets	Agonist	Time/hours	Zc3h12cfl/fl					Zc3h12cDCΔ				P value
			Il6	R848	0 hrs	1	0.175217	2.70231	0.254936		0.0969773	4.97706	0.238163	0.239265	0.799031
					16 hrs	26.6	17.1581	20.6383	17.3578	13.695	47.7677	35.3878	84.0165	73.9569	0.0049**
					24 hrs	33.8178	34.49	66.4318	37.1473		57.393	110.8	96.5603	72.9344	0.0272*
				CpG-B	16 hrs	17.098	18.7958	15.8286			49.7553	40.0417	57.5148		0.0034**
		Fig3.d		Raw data
				IL-6 secretion by FL3TL-pDCs was measured by ELISA
			Targets	Agonist	Time/hours	Zc3h12c+/+				Zc3h12c-/-				P value			n=3~4
			IL-6 (pg/ml)	R848	4	15.2248	9.30906	20.8208		24.4981	10.5881	15.8643	19.062	0.6133
					16	159.441	236.985	224.514	240.663	606.799	450.752	536.93	552.598	0.0001***
					24	283.832	363.934	367.611	308.774	749.577	607.119	684.024	712.004	<0.0001****
				CpG-A	16	79.8183	67.1874	72.9433			56.1554	101.723	94.8475	0.4971
		Fig3.e		Raw data
				IL-6 secretion by pDCs(BM) was measured by ELISA
			Targets	Agonist	Time/hours	Zc3h12cfl/fl				Zc3h12cDCΔ				P value			n=3~4
			IL-6 (pg/ml)	R848	4	0	0	0	0	0	0	0	0	1
					16	26.1658	20.7969	27.8977	11.0983	106.872	122.286	177.014	168.528	0.0004***
					24	102.716	74.4858	63.5748	61.1502	269.325	278.85	394.195	364.925	0.0002***
				CpG-A	16	32.0847	34.3629	20.3433	22.7967	17.8898	27.3531	18.2403	14.3849	0.1222
				CpG-B	16	614.417	523.816	527.618		757.604	701.85	620.119		0.05006
		Fig3.f		Raw data
				IL-6 secretion by splenic cDCs were measured by intracellular staining after R848 activation for 8 hours
			% IL-6+ cDC	Agonist	Zc3h12c+/+				Zc3h12c-/-				P value
				BFA	9.92	9.65	9.38	14.4	14.1	8.32	12.7	11.7	0.630815
				R848	21.9	22.8	12.8	23.5	18.5	17.8	19.6	19.1	0.575606
		Fig3.g		Raw data
				TNF production by BM pDCs was measured by intracellular staining after 4 hours of stimulation
			% TNF+ pDC	Agonist	Zc3h12c+/+				Zc3h12c-/-				P value
				Ctr	0.11	0.052	0.068	0.17	0.12	0.099	0.35	0.28	0.142889
				CpG-A	40.2	39.7	47.3	34.1	38.1	37.5	36.1	40	0.427905
				R848	91.4	85.6	90	77	91.1	89.6	93.8	93	0.132817
		Fig3.h		Raw data
				TNF secretion by sorted BM pDCs was measured ELISA
			TNF （ng/ml)	Agonist	Time/hours	Zc3h12cfl/fl				Zc3h12cDCΔ				P value
				R848	0	0.708712	1	0.817731		1.29331	0.597709	1.51043		0.368613
					4	3.65314	33.5133	14.422	22.5102	32.6228	18.4711	13.5879	11.9976	0.9373
					16	38.4406	7.75047	26.5382	15.1788	6.5675	24.9063	37.0509	45.1469	0.570698
					24	15.6473	32.3049	17.1039		25.3258	21.6531	18.2521	23.0078	0.940707
				CpG-A	16	8.36111	10.5276	7.00381	17.4901	9.42051	14.9769	6.91824	4.81655	0.591688
		Fig3.i		Raw data
				Il12p40 expression in FL3TL-pDCs was measured by qPCR (2^(-ddCt))
			Il12p40	Agonist	Time/hours	Zc3h12c+/+				Zc3h12c-/-				P value
				R848	0	1	0.87121	1.07397	1.17931	0.569473	1.14264	1.58773	1.37823	0.567829
					4	1431.89	2114.9	2296.79	2265.2	1890.41	2283.43	2547.88	1700.41	0.787759
					17	265.967	381.475	482.026	442.17	651.462	378.956	671.656	562.731	0.0781358

## Sheet: Figure4
		Fig4.a-c	Raw data						p-Value
									Targets	Time/Day	0	1	3	6
									Zc3h12c	0	1	0.0033**	0.714	0.015*
			Targets	Time(Days)					Tnf	0	1	<0.0001****	0.0003***	0.0010**
				0	1	3	6		Il6	0	1	0.0008***	0.001***	0.0069**
			Zc3h12c	1	1.37801	0.509248	0.925568
				0.971919	1.37811	0.985779	0.630351
				1.19883	1.4516	1.34721	0.715997
				0.950886			0.595367
			Tnf	1	10.7657	6.61552	2.64055
				1.25767	13.2703	4.79544	3.4371
				0.446887	9.9014	6.84687	2.69376
				0.601032
			Il6	1	10.6738	6.74822	5.20224
				1.41521	14.2083	8.63049	3.94499
				0.723289	10.6978	9.50824	6.22833
							3.18495
		Fig4.d	Raw data
			TNF secretion by IMQ-treated murine skin of at day 2 was measured by ELISA after normalizing to weight
			Genotype	TNF(pg/mg)					P value
			Zc3h12c+/+	1.18065	3.77973	1.89932	5.169	5.48675	0.0350*
			Zc3h12c-/-	1.32833	1.17744	0.663592	0.523795
		Fig4.e	Raw data
			Il12p40 expression of IMQ-treated murine skin at day 3 was measured by qPCR (2^(-ddCt))
			Genotype	Il12p40				P value
			Zc3h12c+/+	1	0.664826	0.615758	0.12559	0.0414*
			Zc3h12c-/-	0.0655344	0.0623397	0.274572	0.061213
		Fig4.f	Raw data
			IL-6 secretion by IMQ-treated murine skin of at day 3 was measured by ELISA after normalizing to weight
			Genotype	IL-6 (pg/mg)			P value
			Zc3h12c+/+	7.9696	6.76099	8.51669	0.0121*
			Zc3h12c-/-	17.0062	14.6615	11.9231
		Fig4.g	Raw data
			TNF production by infiltrated MΦ from IMQ-treated skin on day 3 was measured by intracellular staining after R848 activation
				Zc3h12c+/+	Zc3h12c-/-
			% TNF+ MΦ	20.8	5.74
				12.4	10.1
				21.2	5.79
				7.45	9.38
				12.7	5.02
				20.2	13.3
				20.3	9.9
				15.6	12
					7.93
			P Value	0.0017**
		Fig4.h	Raw data
			TNF production by infiltrated myeloid cells from IMQ-treated skin on day 3 was measured by intracellular staining after R848 activation
				Cell type	Zc3h12c+/+				Zc3h12c-/-					P Value
			% TNF+ MΦ	DC	7.53	14.2	4.32	21.28	5.29	5.3	4.09	5.11	2.71	0.06494
				Mono	45.9	30.5	44.2	22.1	35	24.8	18.9	44	24.1	0.405602
				Neutro	11.8	7.71	7.01	6.15	4.95	10.3	5.48	7.77	8.06	0.598522
		Fig4.i	Raw data					n=9
			TNF production by infiltrated macrophages (CD45+ CD11b+ F4/80+ CD64+) from IMQ-treated skin on day 4 after R848 activation
				Zc3h12cfl/fl	Zc3h12cMΦΔ
			% TNF+ MΦ	42.2	19.1
				20.7	21.9
				31.5	10.7
				26.4	15.1
				34.3	26.4
				17.3	22.9
				21	20.4
				25.4	21.4
				27.3	24.9
			P Value	0.0344*
		Fig4.j	Raw data
			TNF production by infiltrated macrophages (CD45+ CD11b+ CD11c-F4/80+ CD64+) from IMQ-treated skin on day 4 after R848 activation
				Zc3h12cfl/fl	Zc3h12cDCΔ
			% TNF+ MΦ	33.1	18.2
				30.1	24.9
				28.4	29.2
				28.7	22.3
			P Value	0.0450*
		Fig4.k	Raw data
					Psoriasis severity of IMQ-treated WT mice with rIL-6 injections were scored by mPASI daily
				Time/Days	PBS				IL6-2ng					IL6-20ng					IL6-200ng					IL6-2ug
			Clininical socre	0	0	0	0	0	0	0	0	0	0	0	0	0	0	0	0	0	0	0	0	0	0	0	0	0
				1	0	0	1	0	0	1	0	0	0	0	0	0	0	0	0	0	0	0	0	0	0	0	0	0
				2	2	3	4	3	3	3	4	4	4	2	1	3	2	2	0	0	1	1	2	0	1	1	0	1
				3	4	4	5	3	3	5	5	6	7	4	3	4	2	3	1	0	1	3	4	2	2	3	1	3
				4	4	4	4	3	4	4	7	5	7	5	4	7	4	6	1	2	2	3	5	2	3	4	2	4
					p-Value				p-Value					p-Value					p-Value
					Time/Days	PBS	IL6-2ng		Time/Days	PBS	IL6-20ng			Time/Days	PBS	IL6-200ng			Time/Days	PBS	IL6-2ug
					0	1			0	1				0	1				0	1
					1	0.878617			1	0.292352				1	0.292352				1	0.292352
					2	0.227453			2	0.089224				2	0.0054**				2	0.0011**
					3	0.193006			3	0.193006				3	0.0457*				3	0.0142*
					4	0.07801			4	0.075938				4	0.193624				4	0.216838
		Fig4.l	Raw data							p-Value
			TNF secretion by IMQ+rIL-6-treated skin at day 3 was measured by ELISA after normalizing with weight							Dose	0 ng	2 ng	20 ng	200 ng	2000 ng
										0 ng	1	0.3037	0.8629	0.0185*	0.0436*
				IL-6 Dose(ng/mice)
			TNF (pg/mg)	0	2	20	200	2000
				2.24475	1.16913	0.691477	0.288592	1.12657
				0.974508	1.63582	0.828399	0.704273	1.1524
				1.62315	1.46612	3.62386	0.997406	0.209374
					1.13274	2.5409	0.499169	0.315368
					0.832815	1.1128	0.612533	0.272364
		Fig4.m	Raw data							p-Value
			l17a expression in IMQ+ rIL-6 treated skin of WT mice at indicated days was measured by qPCR (2^(-ddCt))							Dose	0 ng	2 ng	20 ng	200 ng	2000 ng
										0 ng	1	0.0949	0.9537	0.7871	0.0364*
			Target	Dose
			Il17a	0	2	20	200	2000
				1	1.67392	2.55362	0.486413	0.386586
				1.12921	3.72956	0.500288	0.774495	1.00717
				0.86165	3.05748	0.23744	0.662265	0.410812
					1.74711	0.192729	1.79564	0.400874
					1.15351	1.31974	1.81602	0.541399
		Fig4.n	Raw data						p-Value
			IL-6 secretion by treated skin was measured by ELISA after normalizing with weight							Ctr	IMQ	NUVB
									Ctr	1	0.0139*	0.0028**
				Treatment
			IL-6 (pg/mg)	Ctr	IMQ	NUVB
				1.06195	10.7377	13.6245
				8.65665	12.4607	17.7714
				4.72306	18.4548	15.3031
				8.0366	20.0326	14.2165
		Fig4.o	Raw data				p-Value
			Zc3h12c expression in UV-treated skin at 24 hours was measured by qPCR (2^(-ddCt))					Ctr	NUVB
							Ctr	1	0.0235*
				Treatment
			Targets	Ctr	NUVB
			Zc3h12c	1	0.489001
				0.985211	0.593761
				1.38034	0.76843
				0.919582
		Fig4.p	Raw data							p-Value
			Zc3h12c expression in IMQ+ rIL-6 treated skin of WT mice at indicated days was measured by qPCR (2^(-ddCt))							Dose	0 ng	2 ng	20 ng	200 ng	2000 ng
										0 ng	1	0.0134*	0.0194*	0.0344*	0.0217*
			Target	Dose
			Zc3h12c	0	2	20	200	2000
				2.02869	1.82374	1.99798	1.56835	1.6219
				2.2686	1.40851	1.40868	0.904171	1.30313
				3.5832	1.6014	0.796274	1.20036	1.8616
				2.73131	1.66183	1.0081	2.16812	1.24912
					1.66924	1.92907

## Sheet: Figure 5
		Fig5.a	Raw data
					Psoriasis severity of IMQ-treated murine skin was measured daily by mPASI
				Time/Days	Zc3h12c+/+					Zc3h12c-/-				P value
			Clininical socre (mPASI)	0	0	0	0	0	0	0	0	0	0	1
				1	1	1	0	0	0	0	0	0	1	0.6845
				2	1	1	1	1	3	2	1	1	2	0.8529
				3	5	6	5	4	6	2	3	3	3	0.0014**
				4	6	7	7	7	7	3	5	4	4	0.0003***
				5	3	5	5	4	4	3	3	4	4	0.1996
				6	4	4	4	4	3	3	3	3	4	0.125
				7	3	3	3	3	4	4	3	4	3	0.4071
		Fig5.b-d	Raw data
			%	Percentages of infiltrated immune cells from IMQ-treated back-skin on day 3 were analyzed by flow cytometry
					Zc3h12c+/+				Zc3h12c-/-					P value
				CD45+	23.4	14.7	19.7	12	11	10.7	10.4	7.83	5.21	0.0134*
				CD45+CD11b+CD11c-	68.4	56.2	65.4		49.4	47.5	36.4	19.6	51.3	0.0354*
				CD45+CD11b+CD11c+	8.34	12.5	8.02		11.9	14.4	14.3	19.7	23.8	0.057333
				CD45+CD11b-CD11c+	1.44	2.08	1.47		1.11	1.18	2.88	3.45	4.78	0.322729
				macrophages	16.1	18.2	16.3	10.6	18	20.5	14.9	10.4	11.7	0.940338
				monocytes	15	5.58	16	3.97	6.74	3.83	3.26	7.92	2.87	0.122701
				neutrophils	23.1	12.6	14.7	19.8	7.45	3.45	1.5	15.9	7.26	0.0204*
		Fig5.e-f	Raw data
			%	IL-17A production cell from IMQ-treated back-skin on day 3 were analyzed by flow cytometry
					Zc3h12c+/+				Zc3h12c-/-					P value
				CD45+IL-17A+	23.1	16.6	22.9	17.6	9.04	17.3	8.1	16	10.3	0.0193*
				CD45+IL-17A+γδT	35.2	29.1	37.4	33.3	28.7	10.9	21.6	15.7	11.5	0.0058**
		Fig5.g	Raw data
			%	IL-17A production cell from IMQ-treated back-skin on day 3 were analyzed by flow cytometry
					Zc3h12c+/+				Zc3h12c-/-					P value
				Epithelieal γδT	43.3	44.9	43.5	47.2	47.2	57.3	62.7	73.2	81.8	0.0243*
				Dermal γδT	37.5	26.8	31.2	24.2	25.5	16.7	22.4	9.83	8.88	0.0221*
		Fig5.h	Raw data
				Psoriasis severity of IMQ-treated murine skin was measured daily by mPASI
				Time/Days	Zc3h12cfl/fl				Zc3h12cMΦΔ				P value
			Clininical socre (mPASI)	0	0	0	0	0	0	0	0	0	1
				1	0	0	0	0	0	0	0	0	1
				2	0	1	0	2	0	0	0	2	0.7304
				3	5	6	5	6	5	3	4	7	0.4372
				4	5	7	7	6	7	6	5	7	>0.9999
				5	3	5	5	4	3	7	5	5	0.4583
		Fig5.i	Raw data
			%	IL-17A production cell from IMQ-treated back-skin on day 3 were analyzed by flow cytometry
				Cell	Zc3h12cfl/fl				Zc3h12cMΦΔ				P value
				CD45+IL-17A+γδT	50	44.8	53.7	68.9	70.2	41.2	61.8	39.5	0.9026
		Fig5.j	Raw data
				Psoriasis severity of IMQ-treated murine skin was measured daily by mPASI
				Time/Days	Zc3h12cfl/fl			Zc3h12cDCΔ
			Clininical socre (mPASI)	0	0	0	0	0	0	0	0	0	1
				1	0	0	0	0	0	0	0	0	1
				2	0	1	1	3	2	2	1	1	0.0872
				3	4	5	4	6	5	6	5	4	0.1695
				4	3	7	5	7	5	6	7	6	0.2666
				5	3	3	3	3	3	2	4	3	>0.9999
		Fig5.k	Raw data
			%	IL-17A production cell from IMQ-treated back-skin on day 3 were analyzed by flow cytometry
				Cell	Zc3h12cfl/fl				Zc3h12cDCΔ				P value
				CD45+IL-17A+γδT	67.5	67.5	68.4	65.2	64.2	73.9	48.7	57.9	0.3065
		Figs5.l		Ear skin thickness of the IL-23 induced psoriasis model
				Group	PBS										rIL23
			Thickness /mm	Time/Day	Zc3h12c+/+					Zc3h12c-/-				P value	Zc3h12c+/+					Zc3h12c-/-				P value
				0	0	0	0	0	0	0	0	0	0	1	0	0	0	0	0	0	0	0	0	1
				1	15	15	-10	40	20	-10	20	5	30	0.7008	30	75	10	25	55	30	40	30	40	0.7731
				2	-5	5	-15	30	15	-20	10	-15	5	0.3491	30	70	60	30	15	50	50	0	40	0.71317
				3	15	15	10	35	25	20	-10	5	15	0.1491	60	120	115	45	35	115	70	50	40	0.8093
				4	-10	20	5	35	20	25	30	-5	5	0.98297	70	80	80	60	25	120	80	60	50	0.4433
				5	20	30	-5	25	25	20	25	10	30	0.78597	105	130	140	70	55	130	100	90	125	0.6011
				6	35	20	-15	25	10	15	20	-5	-5	0.46217	90	100	140	105	90	120	90	90	180	0.5053
				7	5	20	10	45	25	10	30	-5	25	0.58617	130	120	140	125	85	160	120	130	240	0.14794
				8	25	20	15	55	25	10	25	-5	35	0.3229	130	180	210	90	105	150	130	140	270	0.4695
				9	25	30	10	45	30	5	25	-5	35	0.2446	160	140	220	110	125	160	140	200	220	0.318
		Fig5.m-n	Raw data
			%	TNF/IL-17A production cell from rIL23-treated back-skin on day 3 were analyzed by flow cytometry
					Zc3h12c+/+					Zc3h12c-/-				P value
				TNF+MΦ	65.9	61.6	64.8	65.6	60.2	62.2	58.5	57.4	63.1	0.1047
				CD45+IL-17A+γδT	25.9	16.5	19.6	25	21.3	24.1	24.3	31.7	39	0.0635
		Fig5.o	Raw data
					EAE score
				Time/Days	Zc3h12c+/+					Zc3h12c-/-				P value
			Clininical socre	0	0	0	0	0	0	0	0	0	0	1
				1	0	0	0	0	0	0	0	0	0	1
				2	0	0	0	0	0	0	0	0	0	1
				3	0	0	0	0	0	0	0	0	0	1
				4	0	0	0	0	0	0	0	0	0	1
				5	0	0	0	0	0	0	0	0	0	1
				6	0	0	0	0	0	0	0	0	0	1
				7	0	0	0	0	0	0	0	0	0	1
				8	0	0	0	0	0	0	0	0	0	1
				9	0	0	0	0	0	0	0	0	0	1
				10	0	0	0	0	0	0	0	0	0	1
				11	0	0	0	0	0	0	0.5	0	0	0.2923
				12	0	0	0.5	1	0	0	1	0	0	0.8786
				13	0.5	0.5	1.5	1	1	3	2	1	0.5	0.2144
				14	2.5	1	3.5	3	1.5	4	3	3	1	0.5737
				15	4	2	4	4	3.5	4	4	3.5	3	0.8047
				16	4	2.5	4	4	4	4	4	3.5	4	0.6393
				17	4	2.5	4	4	4	4.5	4	4	4	0.2732
				18	4	4	4	4	4	4.5	4.5	4	4	0.0892
				19	4	4	4	4	4	4.5	4.5	4	4	0.0892
				20	4	4	4	4	4	4.5	4.5	4	4	0.0892
		Fig5.p	Raw data
				Psoriasis severity of IMQ-treated murine skin was measured daily by mPASI
			Clininical socre	Time/Days	Zc3h12c+/+					Zc3h12c-/-				P value
				0	0	0	0	0	0	0	0	0	0	1
				1	1	1	0	0	0	0	0	0	1	0.6845
				2	1	1	1	1	3	2	1	1	2	0.8529
				3	5	6	5	4	6	2	3	3	3	0.0014**
				4	6	7	7	7	7	3	5	4	4	0.0014**
				Psoriasis severity of the chimeras were scored by mPASI daily
			Clininical socre	Time/Days	Zc3h12c-/- to CD45.1					CD45.1 to Zc3h12c-/-					P value
				0	0	0	0	0	0	0	0	0	0	0	1
				1	1	1	0	0	0	0	0	0	0	0	0.1411
				2	1	1	1	1	0	1	0	0	0	0	0.0667
				3	1	1	1	1	1	3	2	4	3	2	0.0013**
				4	3	3	2	4	3	6	6	6	5	5	0.0002***
		Fig5.q	Raw data
			%	TNF production by infiltrated macrophages from the chimeras at day 4 was measured by intracellular staining after R848 activation
					Zc3h12c-/- to CD45.1					CD45.1 to Zc3h12c-/-					P value
				TNF+MΦ	6.9	3.85	12.9	8.11	15.1	20	21.7	11.8	16.7	22.8	0.0119*

## Sheet: Figure 6
		Fig6.a	Raw data
			TNF production in macrophages was measured by intracellular staining in macrophages at 4 hours
												p value
			R484	-	-	+	+	+	+			R484	+	+	+	+
			pDC/MΦ	-	1:1	-	1:1	1:10	1:100			pDC/MΦ	-	1:1	1:10	1:100
			TNF+ BMDM	2.94	2.08	78.6	15	55.2	46.8		R484	+	1	<0.0001****	<0.0001****	<0.0001****
				2.94	2.36	81.2	17.8	53.9	54.8		pDC/MΦ	-
				3.58	4.57	79.5	13.2	50.7	52.1
				4.23	2.72	85	18.8	56.1	58.5
		Fig6.b	Raw data
			IL-6 inhibits the production of TNF and IL12P40 by BMDM treated with R848 for 4 hours
				IL-6(ng/ml)	%IL-6+BMDM			%IL-12p40+BMDM
			%Δ	0	0.35	-0.26	-0.11	5.36	-2.28	-3.19
				2	-4.23	-5	-4.08	-9.69	-6.16	-12.09
				3	-5.3	-9.13	-8.82	-11.06	-15.62	-20.18
				6	-8.06	-11.27	-11.57	-16.65	-20.52	-23.26
				13	-7.6	-13.25	-12.79	-20.52	-27.59	-28.73
				25	-14.93	-14.63	-18.91	-25.2	-26.34	-32.27
				50	-13.86	-14.32	-15.24	-26	-31.13	-31.13
				100	-11.57	-12.03	-10.65	-20.18	-23.6	-26.57
		Fig6.c	Raw data											p-Value
			TNF production in macrophages at 4 hours after treated with activated Flt3l-pDC supernatant or IL-6													Ctr		pDC sup		IL6(50ng/ml)
					Zc3h12c+/+				Zc3h12c-/-							Zc3h12c+/+	Zc3h12c-/-	Zc3h12c+/+	Zc3h12c-/-	Zc3h12c+/+	Zc3h12c-/-
			%Δ TNF+BMDM	Ctr	5.83	0	-7.25	-1.56	-15.65	-12.8	-21.48	-21.62		Ctr	Zc3h12c+/+	1	0.0026**		0.0002***	0.0089**	<0.0001****
				pDC sup	-2.28	-11.52	-7.4	-10.81	-25.75	-23.61	-32.43	-33.29			Zc3h12c-/-		1		0.0156*		0.0038**
				IL6(50ng/ml)	-7.4	-15.93	-15.79	-17.07	-29.87	-26.17	-33.57	-33.85
		Fig6.d	Raw data											p-Value
			TNF production in macrophages at 16 hours after treated with activated Flt3l-pDC supernatant or IL-6													Ctr		pDC sup		IL6(50ng/ml)
					Zc3h12c+/+				Zc3h12c-/-							Zc3h12c+/+	Zc3h12c-/-	Zc3h12c+/+	Zc3h12c-/-	Zc3h12c+/+	Zc3h12c-/-
			%Δ TNF+BMDM	Ctr	2.3	2.71	-1.04	0	0.63	0.73	2.4	2.19		Ctr	Zc3h12c+/+	1	0.6437		0.1661	0.0005***	0.0286*
				pDC sup	3.13	3.55	1.67	2.51	2.4	2.71	3.13				Zc3h12c-/-		1		0.0828		0.0255*
				IL6(50ng/ml)	-13.05	-22.44	-12.84	-21.5	-18.37	-0.228601	-26.51	-33.09
		Fig6.e	Raw data											p-Value
			TNF production by BMDMs with sorted WT BM pDC supernatants was measured by ICS after R848-treatment at 4 hours													Zc3h12c-/-
				pDC sup	Zc3h12c+/+					Zc3h12c-/-						Ctr	0.5	0.25	0.125	0.0625
			%TNF+BMDM	0	80.5	83.8	73.4	81.5	78.8	62.4	60.7	57.9		Zc3h12c+/+	Ctr	0.0003***	<0.0001****	<0.0001****	<0.0001****	0.0002***
				0.5	65.3	72.4	68.3	63.5	62.7	48.6	44.1	36.2
				0.25	72.2	80	69.7	73.2	72.4	50.8	49.5	42
				0.125	76	80.7	72.7	74.4	72.4	55.3	52.2	48.2
				0.0625	77.1	81.5	71.7	76.3	72.2	60.2	54.2	52.2
		Fig6.f		Raw data												p-Value
				IL-6 neutralizing test															Zc3h12c-/-
				anti-IL-6(100ng/ml)	KO-pDC sup	Zc3h12c+/+					Zc3h12c-/-								anti-IL-6(100ng/ml)	-	+
			%TNF+BMDM	-	0	90.7	89.2	89	86	88.5	77.6	78.5	85.2	72.5					KO-pDC sup	0	0.5
				-	0.5	88.8	85.3	82.8	74.1	78.2	63.6	65.8	71.6	59.4		Zc3h12c-/-	anti-IL-6(100ng/ml)	-		0.0105*	0.0181*
				+	0.5	89.4	88.3	88.5	83.5	88	73.3	79.6	77.8	71.1			KO-pDC sup	0.5
																	anti-IL-6(100ng/ml)	+		0.3937	1
																	KO-pDC sup	0.5
		Fig6.g	Raw data											p-Value
			IL12p40 production in macrophages at 16 hours after treated with activated Flt3l-pDC supernatant or IL-6													Ctr		pDC sup		IL6(50ng/ml)
					Zc3h12c+/+				Zc3h12c-/-							Zc3h12c+/+	Zc3h12c-/-	Zc3h12c+/+	Zc3h12c-/-	Zc3h12c+/+	Zc3h12c-/-
			%Δ IL12p40+ BMDM	Ctr	9.63	9.43	8.17	9.39	6.95	8.37	6.1	5.87		Ctr	Zc3h12c+/+	1	0.0120*	0.0006***	0.0001***	0.0004***	0.0006***
				pDC sup	6.62	6.56	7.18	6.86	4.96	4.87	4.97				Zc3h12c-/-		1		0.0371*		0.0745
				IL6(50ng/ml)	6.94	6.29	6.61	6.75	5.8	6.23	4.69	3.98
		Fig6.h		Raw data												p-Valuet
				IL-6 neutralizing test															Zc3h12c-/-
				anti-IL-6(100ng/ml)	KO-pDC sup	Zc3h12c+/+					Zc3h12c-/-								anti-IL-6(100ng/ml)	-	+
			%IL12P40+ BMDM	-	0	16.5	14.9	13.9	12.4	15.3	10.8	11.3	12.1	10.6					KO-pDC sup	0	0.5
				-	0.5	11.2	10.4	10.4	7.4	9.6	7.49	7.59	7.58	8.44		Zc3h12c-/-	anti-IL-6(100ng/ml)	-		0.0001***	0.0024**
				+	0.5	12.8	12.3	13.9	10.4	13.1	9.15	10.9	9.64	10.2			KO-pDC sup	0.5
																	anti-IL-6(100ng/ml)	+		0.0505	1
																	KO-pDC sup	0.5

## Sheet: Figure 7
		Raw data
		Fig7.a	ELISA(Regnase-1 digest Il6-3UTR						p-Value
			Group	1#	2#	3#	4#			1#	2#	3#	4#
			IL6-CDS-3UTR	+	+	+	+		1#	1	<0.0001****	0.0004***	0.0124*
			Regnase-1-WT	-	+	-	-		2#		1	0.0002***	0.0076**
			Regnase-1-D141N	-	-	+	-
			Regnase-1-C306R	-	-	-	+
			IL-6(pg/ml)	3716.48	336.222	2215.52	2534.51
				3521.42	427.633	1945.7	1390.92
				3402.57	232.832	1856.18	2175.17
		Raw data
		Fig7.b	ELISA(MCPIP3 digest Il6-3UTR)						p-Value
			Group	1#	2#	3#	4#			1#	2#	3#	4#
			IL6-CDS-3UTR	+	+	+	+		1#	1	0.0004***	0.0015**	<0.0001****
			MCPIP3-WT	-	+	-	-		2#		1	0.0038**	0.0558
			MCPIP3-D271N	-	-	+	-
			MCPIP3-S372A	-	-	-	+
			IL-6(pg/ml)	3671.27	1287.53	2262.8	814.084
				3565.34	1449.55	2518.75	563.175
				3348.32	834.888	2593.14	589.653
		Raw data
		Fig7.c	ELISA(MCPIP3 digest Il6-CDS)						p-Value
			Group	1#	2#	3#	4#			1#	2#	3#
			IL6-CDS	+	+	+	+		1#	1	0.0571
			MCPIP3-WT	-	+	-	-		2#		1	0.2049
			MCPIP3-D271N	-	-	+	-
			MCPIP3-S372A	-	-	-	+
			IL-6(pg/ml)	3735.86	1687.85	3053.35	2415.36
				3786.24	3052.72	3210.33	2422.3
				3804.32	2759.57	3130.26	2473.36
				3651.89
		Fig7.d	Raw data
				Luciferase assasy							p-Value							n=4
				Vehicle	Regnase-1-WT	Regnase-1-D141N	MCPIP3-WT	MCPIP3-D271N	MCPIP3-S372A			Vehicle	Regnase-1-WT	Regnase-1-D141N	MCPIP3-WT	MCPIP3-D271N
			Il-6 3'UTR R.L.U	0.839032	0.499172	1.22558	0.38754	0.829521	0.561237		Vehicle	1			0.0021**
				0.969289	0.497539	1.11411	0.323711	1.01409	0.411939		MCPIP3-WT				1	<0.0001****
				1.37048	0.388788	1.2472	0.248873	0.789884	0.437479
				0.821204	0.464882	0.96418	0.331688	0.894581	0.369813
		*, P<0.05, **, P<0.01, ***, P<0.001,****, P<0.0001					two-tailed Student’s t-test
		Fig7.e		Raw data
					Luciferase assasy
				3'UTR	Vehicle	MCPIP3-WT	MCPIP3-D271N	MCPIP3-D356A	MCPIP3-S372A	MCPIP3-D374A	MCPIP3-D378A
			R.L.U	β-Act	0.803034	0.738606	0.899173	0.6281	0.944235	0.6907	1.3834
					1.11595	0.81819	0.770482	1.22069	1.06538	0.971853	1.18988
					0.884049	0.945845	1.13282	0.80444	0.94346	1.15033	0.890331
				Hprt	0.999711	0.755383	0.510026	0.514467	0.623762	0.376766	0.581165
					1.25198	0.873736	0.509787	0.373793	0.545093	0.5104	0.632432
					0.748306	0.635765	0.54521	0.743219	0.402636	0.664025	0.703905
				Ccr7	1.04201	1.83351	0.900103	1.00822	1.11853	1.20824	1.35264
					0.726898	1.54975	0.928708	0.935618	0.868526	1.06494	1.62199
					1.23109	1.20179	0.920651	1.07454	1.41515	0.848174	1.54194
		Fig7.f	Raw Data								p-Value
			Il6 mRNA in transfected cells were measured by qPCR (2^(-ddCt))									Vehicle	MCPIP3-D271N
			Targets	Vehicle	Regnase-1-WT	Regnase-1-D141N	MCPIP3-WT	MCPIP3-D271N	MCPIP3-S372A		MCPIP3-WT	0.0014**	0.0001***
			Il6	1	0.406126	1.29684	0.680657	1.12506	0.765779
				1.03886	0.416099	1.21162	0.630689	1.20164	0.852635
				1.05702	0.285191	1.37078	0.765779	1.12506	0.965936
		Fig7.g-h	Raw Data
			Zc3h12a expression in sorted MΦs was measured by qPCR (2^(-ddCt))						p-Value
			Targets	BMDM		pMΦ				BMDM		pMΦ
				Zc3h12c+/+	Zc3h12c-/-	Zc3h12cfl/fl	Zc3h12cMΦΔ			Zc3h12c+/+	Zc3h12c-/-	Zc3h12cfl/fl	Zc3h12cMΦΔ
			Zc3h12a	1	2.37129	1	2.42131		P value	0.0013**		0.0034**
				0.898093	2.11923	0.639221	1.77976
				1.49897	2.30769	1.07323	2.10773
					2.17058		2.68919
		Fig7.i	Raw data
				Zc3h12a expression in sorted BM pDCs was measured by qPCR (2^(-ddCt))
			Targets	Agonist	Time/hours	Zc3h12cfl/fl				Zc3h12cDCΔ				P value
			Zc3h12a	R848	0	1	0.786169	1.02832	1.02991	0.994803	1.15187	1.09708	1.23514	0.0862
					4	2.30601	2.21436	3.34025	3.29511	4.30115	3.49104	4.5899	3.40234	0.0344*
					16	2.56722	2.40547	2.15669	2.57518	4.05176	2.66943	3.25599	3.73386	0.0194*
					24	1.19649	1.32757	2.05691	1.16861	4.05912	1.66394	2.34597	3.33642	0.0474*
				CpG-B	CpG B	0.815546	0.887302	0.558247	0.967875	2.28457	1.34198	2.08157	2.54748	0.0037*
		Fig7.j	Raw data										p-Value
			Luciferase assasy											Vehicle	MCPIP3-D271N
			R.L.U	3'UTR	Vehicle	MCPIP3-WT	MCPIP3-D271N	MCPIP3-D356A	MCPIP3-S372A	MCPIP3-D374A	MCPIP3-D378A		MCPIP3-WT	0.0060**	0.0002***
				Zc3h12a	0.868331	0.120005	1.40594	0.497207	0.168202	0.361805	0.284221
					0.864527	0.32208	1.67724	0.609359	0.240636	0.371271	0.296499
					1.26714	0.233571	1.53452	0.282845	0.346447	0.509085	0.364216
		Fig7.k
															P-Value
															Renase-1-CDS	Regnase-1-CDS+MCPIP3	Regnase-1-CDS-3UTR	Regnase-1-CDS-3UTR+MCPIP3
														Relative expressing level	0.047239	0.043147	0.073284	0.039061
															0.097666	0.058836	0.060075	0.044839
															0.094209	0.067102	0.0614177	0.0224078
														P value	0.258		0.0205*

## Sheet: Figure 8
		Fig8.a	Raw data						p-Value
			ELISA(Regnase-1 digestTnf-3'UTR)							1#	3#
			Group	1#	2#	3#	4#		2#	0.0013**	0.0087**
			TNF-CDS-3UTR	+	+	+	+
			Vehicle	+	-	-	-
			Regnase-1-WT	-	+	-	-
			Regnase-1-D141N	-	-	+	-
			Regnase-1-C306R	-	-	-	+
			TNF(pg/ml)	327.207	44.1978	126.388	50.7175
				276.288	47.1681	212.181	42.2354
				227.383	45.1807	158.376	36.4628
			ELISA(Regnase-1 digestTnf-CDS)						p-Value
			Group	5#	6#	7#	8#			5#	7#
			TNF-CDS	+	+	+	+		6#	0.3552	0.1365
			Vehicle	+	-	-	-
			Regnase-1-WT	-	+	-	-
			Regnase-1-D141N	-	-	+	-
			Regnase-1-C306R	-	-	-	+
			TNF(pg/ml)	453.536	275.282	316.211	339.49
				356.783	369.759	515.843	323.506
				262.989	193.171	437.294	309.342
		Fig8.b	Raw data
			Agonist	Targets	Time/hours	Zc3h12a expression in WT BMDMs was measured by qPCR (2^(-ddCt))
			R848	Zc3h12a	0	1	0.898093	2.37129	1.49897
					1	5.33894	4.74022	4.72038	4.72555
					4	36.2656	37.5316	38.2189	38.7511
					17	13.0383	11.5499	11.7739	11.2048
					24	15.8916	11.9034	11.1115	12.1967
		Fig8.c	Raw data						p-Value
			Zc3h12a expression in IMQ-treated skin of WT mice at indicated days was measured by qPCR (2^(-ddCt))							0 Day	1 Day	3 Day	6 Day
				Time/Days					0 Day	1	<0.0001****	0.0068**	0.0087**
			Targets	0	1	3	6
			Zc3h12a	1	3.84985	8.41836	4.66734
				1.07262	3.75377	9.84285	2.85793
				1.0105	4.0391	4.07635	3.20307
				0.969754			1.95462
		Fig8.d	Raw data
			Degradation of Zc3h12c mRNA by Regnase-1 was measured by a luciferase reporter system.
				3'UTR	Zc3h12c-3UTR (1~1271bp)			Zc3h12c-3UTR (1272~2541bp)			Zc3h12c-3UTR (2542~3794bp)
					Vehicle	Regnase-1-WT	Regnase-1-D141N	Vehicle	Regnase-1-WT	Regnase-1-D141N	Vehicle	Regnase-1-WT	Regnase-1-D141N
			R.L.U	Zc3h12c	0.736099	0.397606	0.867934	1.49448	1.37812	0.778172	1.49448	1.37812	0.778172
					0.751763	0.512277	0.801527	1.1149	1.27738	0.761903	1.1149	1.27738	0.761903
					1.4068	0.803322	1.08988	0.798737	0.881583	0.725751	0.798737	0.881583	0.725751
					1.1781	0.596199	0.876996	0.683613	0.660338	0.787026	0.683613	0.660338	0.787026
					1.12182	0.645757	0.784269	1.28013	1.74716	0.777116	1.28013	1.74716	0.777116
					0.805424	0.534475	1.57387	0.628138	0.713777	0.786763	0.628138	0.713777	0.786763
		p-Value
			Zc3h12c-3UTR (1~1271bp)		Zc3h12c-3UTR (1272~2541bp)		Zc3h12c-3UTR (2542~3794bp)
			Vehicle	Regnase-1-D141N	Vehicle	Regnase-1-D141N	Vehicle	Regnase-1-D141N
		Regnase-1-WT	0.0077**	0.0116*	0.6378	0.0807	0.0232*	0.0619
		Fig8.e	Raw data
			Zc3h12a expression in R848-activated pDCs and BMDMs was measured by qPCR (2^(-ddCt))
			Time	0 hours				4 hours
			Type	BMDM		Flt3l-pDC		BMDM		Flt3l-pDC
			Strain	Zc3h12c+/+	Zc3h12c-/-	Zc3h12c+/+	Zc3h12c-/-	Zc3h12c+/+	Zc3h12c-/-	Zc3h12c+/+	Zc3h12c-/-
			Relative expressing level of Zc3h12a	1	2.37129	1	0.838854	36.2656	38.2189	1.15301	2.15058
				0.898093	2.11923	0.534718	0.453314	37.5316	33.6376	1.10718	1.74552
				1.49897	2.30769	0.499162	1.38482	38.7511	33.9412	1.67013	2.29495
					2.17058	0.398388	0.898473		31.4986	1.64756	1.70117
			Remarks	Normalized to WT-Flt3l-pDC				Normalized to WT-Flt3l-pDC
		p-Value
			0 hours				4 hours
			BMDM		Flt3l-pDC		BMDM		Flt3l-pDC
			Zc3h12c+/+	Zc3h12c-/-	Zc3h12c+/+	Zc3h12c-/-	Zc3h12c+/+	Zc3h12c-/-	Zc3h12c+/+	Zc3h12c-/-
		P Value	0.0013**		0.2664		0.1312		0.0345*
		Fig8.f	Nfkbiz expression in FL3TL-pDCs was measured by qPCR (2^(-ddCt))
			Time	0 hour		4 hour		17 hour
			Strain	Zc3h12c+/+	Zc3h12c-/-	Zc3h12c+/+	Zc3h12c-/-	Zc3h12c+/+	Zc3h12c-/-
			R848	1	1.64853	15.798	36.1596	31.3581	57.7021
				2.17319	1.85563	19.8189	43.545	29.4923	48.8636
				4.039	3.28411	16.4184	37.6551	32.2394	44.7511
				1.99181	3.23579	21.5995	30.6303	29.0983
			CpG-B	1	0.372099	18.3327	25.5392	12.3521	21.9364
				0.943843	0.617053	17.1847	20.2031	11.7634	21.6116
				0.622188	0.803738	13.5707	26.2005	14.4752	22.8776
				0.71142	0.680863		22.1917	13.7686
		p-Value
			0 hour		4 hour		17 hour
			Zc3h12c+/+	Zc3h12c-/-	Zc3h12c+/+	Zc3h12c-/-	Zc3h12c+/+	Zc3h12c-/-
		R848	0.799		0.0008***		0.0019**
		CpG-B	0.1684		0.0176*		<0.0001****
		Fig8.g	Raw data
			Degradation of Nfkbiz mRNA by MCPIP3 was measured by a luciferase reporter system
			R.L.U	3'UTR	Vehicle	MCPIP3-WT	MCPIP3-D271N	MCPIP3-D271A	Regnase-1-WT	Regnase-1-D141N
				Nfkbiz	0.772938	0.0301963	0.229074	0.354902	0.168152	0.670277
					0.965375	0.0907181	0.318645	0.292687	0.329154	0.813973
					0.887699	0.177397	0.336905	0.320838	0.433919	0.86051
					1.02128	0.115021	0.428549	0.494538	0.270882	0.92709
					0.895805	0.0674748	0.599802	0.510866	0.286255	0.667617
						0.172547			0.350084	0.361566
		p-Value
			Vehicle	MCPIP3-D271N	MCPIP3-D271A	Regnase-1-WT	Regnase-1-D141N
		MCPIP3-WT	<0.0001****	0.0018**	0.0002***	0.0011**	<0.0001****
		Regnase-1-WT				0.0011**
		Fig8.h-i	Raw data
					Expression of indicated NFκB family members in FL3TL-pDCs was measured by qPCRqPCR-2^(-ddCt)							p-Value
					0hrs		4hrs		17hrs					0hrs		4hrs		17hrs
			Agonist	Targets	Zc3h12c+/+	Zc3h12c-/-	Zc3h12c+/+	Zc3h12c-/-	Zc3h12c+/+	Zc3h12c-/-		Agonist	Targets	Zc3h12c+/+	Zc3h12c-/-	Zc3h12c+/+	Zc3h12c-/-	Zc3h12c+/+	Zc3h12c-/-
			R848	Ikkα	1	1.03702	0.476186	0.503317	0.789508	1.37644		R848	Ikkα	0.4279		0.7628		0.0066**
					0.98347	0.937513	0.583008	0.581644	0.85001	1.02732		R848	Ikki	0.9032		0.1129		<0.0001****
					1.10268	1.10643	0.486579	0.60257	0.852473	1.2442		R848	Ikbα	0.3186		0.0268*		0.0008***
					0.904547	1.10261	0.615139	0.526106	0.817062			R848	Ikbε	0.6218		0.259		0.0017**
			R848	Ikki	1	0.956688	1.75732	2.15387	2.88298	4.38638		R848	Rela	0.2454		0.3846		0.0151*
					0.954179	1.00602	1.87753	3.35826	2.93635	4.25415		R848	Relb	0.9371		0.8448		0.0108*
					1.02498	0.814688	2.33156	3.78667	3.06402	3.93712		R848	Rel	0.2621		0.2115		0.1445
					0.840031	1.07677	2.28212	2.19553	2.86336	4.24956
			R848	Ikbα	1	0.936572	10.0478	14.7745	7.4551	12.3603
					1.2648	0.984789	11.0885	15.4207	8.73169	10.9289
					1.43515	1.09368	13.3812	14.8438	9.03949	11.7037
					1.0116	1.18025	10.4387	12.1299	7.97157	10.8294
			R848	Ikbε	1	0.955495	2.07252	1.84672	2.32825	3.6544
					0.905552	0.976115	1.75422	3.19754	2.63176	3.49691
					1.0479	0.842301	2.27829	3.2811	3.14796	3.7527
					0.824287	1.18481	2.14917	1.94519	2.55217	3.67588
			R848	Rela	1	0.943657	0.934026	0.955197	0.94977	1.33172
					0.957276	0.866896	0.928575	1.10218	0.974707	1.43188
					1.05187	0.78807	1.15759	1.10144	0.977107	1.10441
					0.848928	0.958981	1.99064	0.886388	0.849398	1.09129
			R848	Relb	1	0.987258	16.463	15.6436	17.6495	15.6056
					1.79554	1.63233	14.3117	12.472	20.2402	15.9841
					2.28445	2.208	9.52673	18.0647	25.5535	12.9727
					1.29351	1.67022	18.9265	10.9591	20.9542	12.1605
			R848	Rel	1	0.826734	3.16855	5.11133	1.90337	1.89864
					1.15989	0.9002	2.74698	9.06277	2.06967	1.86441
					1.32626	1.10885	6.56782	5.22614	2.1433	1.94742
					0.865307	0.940212	4.80738		1.90376	1.47169

## Sheet: Supplementary Fig. 1
		Figs1.e	qPCR-2^(-ddCt)							p-Value
			Targets	Zc3h12c+/+	Zc3h12c-/-					Targets	Zc3h12c+/+	Zc3h12c-/-	Zc3h12cfl/fl	Zc3h12cMΦΔ	Zc3h12cfl/fl	Zc3h12cDCΔ
			Zc3h12c	1	0.004536					Zc3h12c	<0.0001****		<0.0001****		0.0027**
				0.956839	0.001921
				1.09994	0.006498
		Figs1.h	qPCR-2^(-ddCt)
			Targets	Zc3h12cfl/fl	Zc3h12cMΦΔ
			Zc3h12c	1	0.31109
				1.1879	0.305007
				0.875379	0.286244
					0.249174
					0.243751
		Figs1.i	qPCR-2^(-ddCt)
			Targets	Zc3h12cfl/fl	Zc3h12cDCΔ
			Zc3h12c	1.08114	0.038067
				1	0.517437
				1.0928	0.047465
					0.403796
		Figs1.j	Raw data
				sLN total cell Number							p-Value
			Strain	KO		DCΔ		MΦΔ			Genotyping	Zc3h12c+/+	Zc3h12c-/-	Zc3h12cfl/fl	Zc3h12cMΦΔ	Zc3h12cfl/fl	Zc3h12cDCΔ
			Genotyping	zc3h12c+/+	zc3h12c-/-	Zc3h12cfl/fl	Zc3h12cDCΔ	Zc3h12cfl/fl	Zc3h12cMΦΔ		P	0.0774		0.1337		0.1622
			Total cell (X103)	1000	2470	44000	800000	23200	16000
				420	3220	39000	696000	12800	6100
				3100	2460	77000	3550000	31600	10900
				3330	3100	52000	86000
				1310	4130
				4280	10500
				7320	6190
				1140	75700
				3170	2100
				6550	690
				5730	1700
				574	1690
				459	1260
				4850	670
				6670	14500
					4380
					749
					23800
					2550
					106000
					36500
					77900
					11800

## Sheet: Supplementary Fig. 2
		Figs2.a				Raw data
			T cell in the Thymus			Zc3h12c+/+			Zc3h12c-/-			P value
				%	CD4-T cell	5.43	8.74	6.31	6.61	8.59	8.65	0.4005
					CD8-T cell	1.93	3.12	1.92	2.41	2.8	2.5	0.5846
					DN-T	5.1	7.32	5.65	7.44	5.63	6.14	0.6806
					DP-T	87.5	80.8	86.1	83.5	83	82.7	0.4461
				Cell No.	CD4-T cell	2670000	8120000	3210000	3690000	4480000	4980000	0.8808
					CD8-T cell	950000	2900000	977000	1350000	1460000	1440000	0.7808
					DN-T	2510000	6800000	2880000	4160000	2930000	3530000	0.7307
					DP-T	43100000	75100000	43800000	46700000	43300000	47600000	0.4869
						Zc3h12c+/+				Zc3h12c-/-					P value
			B cell in BM	%	Pre-B	72.4	58.7	53.2	45.7	63.2	69.9	62.4	43.1	64.9	0.6693
					Pro-B	6.71	9.54	10.7	9.58	7.63	4.93	9.6	7.6	6.69	0.1496
					Pre-Pro-B	12.1	22.1	23.1	31.2	18	14	17.3	31	16.2	0.5775
				Cell No.	Pre-B	1590	977	586	415	609	826	1100	301	1240	0.8042
					Pro-B	148	158	119	87	73.5	58.1	170	52.8	127	0.3141
					Pre-Pro-B	266	368	253	284	174	166	304	218	309	0.203
		Figs2.b		Raw data
			MΦ in the SPL		Raw data
					Zc3h12c+/+			Zc3h12c-/-			P value
				%	2.86	1.64	1.45	2.36	2.52	5.28	0.2507
				cell No.	1792085	1202963	884058	905554	904087	3002657	0.6989
		Figs2.c	MΦ in the SPL		Raw data
					Zc3h12cfl/fl				Zc3h12cMΦΔ				P value
				%	0.72	1.51	0.7	0.67	0.81	0.79	0.6	0.7	0.4349
				cell No.	202108	181189	148762	264916	160113	244631	138524	122077	0.4348
		Figs2.d			Raw data
			BMDM		Zc3h12c+/+				Zc3h12c-/-				P value
				%	88.4	94.3	87.2	94.2	93.4	94.5	91.4	94.2	0.2853
			BMDM		Zc3h12cfl/fl				Zc3h12cMΦΔ
				%	97.5	99	99.1	97.8	98.7	98.7	98.9	97	0.9683
		Figs2.e			Raw data
			pDC in BM		Zc3h12c+/+					Zc3h12c-/-					P value
				%	1.71	1.43	2.19	1.7	1.8	1.26	1.96	1.27	2.04	1.84	0.6724
				Cell No.(X103)	247.543	221.604	309.383	279.866	211.433	154.344	252.016	157.714	334.432	216.802	0.4398
			pDC in BM		Zc3h12cfl/fl						Zc3h12cDCΔ						P value
				%	0.98	0.8	0.83	0.71	0.75	0.64	0.73	1	1.12	0.68	1.46	0.64	0.2944
		Figs2.f		Raw data
					Zc3h12c+/+			Zc3h12c-/-			P value
			%	BMDC	61.6	55.9	53.5	54.9	64.5	60.7	0.4563
				GM-Mac	64.2	65.7	67.8	69.3	67.8	70.9	0.067
				GM-DC	24.7	20	20.8	17.5	17.7	15	0.0393
		Figs2.g			Raw data
			pDC%		Zc3h12c+/+					Zc3h12c-/-					P value
				BM	1.71	1.43	2.19	1.7	1.8	1.26	1.96	1.27	2.04	1.84	0.1812
				sLN	2.24	1.51	1.53	1.64	1.96	2.14	1.86	2.66	1.7	2.1	0.6532
				SPL	0.28	0.31	0.28	0.25	0.3	0.35	0.32	0.19	0.33	0.3	0.0685
				Thymus	0.26	0.3	0.35	0.35	0.33	0.41	0.33	0.31	0.46	0.45	0.1066
			pDC-Cell No.	BM	0.019	0.03	0.037	0.025	0.029	0.028	0.018	0.02	0.022	0.021	0.1299
				sLN	717400	590720	672480	688500	891800	858920	764370	943540	720000	805350	0.0091**
				SPL	16912	6120	13662	7104	19256	27744	23188	26220	45440	23780	0.1088
				Thymus	167280	152880	209550	255750	187860	227370	225920	187340	275000	312900	0.4999
		Figs2.h			Raw data
			%		Zc3h12c+/+					Zc3h12c-/-				P value
				cDC	4.73	4.46	4.23	4.16	3.87	4.04	4.75	7.76	6.46	0.0942
				cDC1	18.6	13.9	18.7	17.4	13.9	13.7	13.7	23.5	14	0.9141
				cDC2	56.5	61.6	56.3	60.5	61.3	61.8	61.8	46.4	65.3	0.919
			Cell No.	cDC	1233690	862680	914400	1131500	890820	903650	1334340	1828180	1675000	0.0679
				cDC1	230010	120120	171450	193750	121200	122430	183560	432820	231250	0.2767
				cDC2	697000	529620	514350	682000	545400	559680	826020	852720	1093750	0.0582
		Figs2.i			Raw data
			%		Zc3h12c+/+			Zc3h12c-/-			P value
				Flt3l-pDC	25.8	21.7	12.6	32.9	29.2	28.4	0.0706
					Zc3h12c+/+			Zc3h12c-/-			P value
				Flt3l-pDC	15.2	13.8	14	16.7	11.1	11.5	0.5426

[truncated: 5 more sheets: Supplementary Fig. 3, Supplementary Fig. 4, Supplementary Fig. 5, Supplementary Fig. 6, Supplementary Fig. 7]
